# Supplementary material for: Magnetic structure determination of multiple phases in the multiferroic candidate GdCrO3
Source: Acta Crystallogr B Struct Sci Cryst Eng Mater. 2025 Apr 14;81(Pt 3):293–301. doi: 10.1107/S2052520625001921 (PMC12147934; doi:10.1107/S2052520625001921)
Supplement: Supplementary file 1 [file b-81-00293-sup1.mcif]

data_phase20K
_audit_creation_date            2024-05-16
_audit_creation_method          ?

_chemical_name_systematic
;
;
_chemical_name_common                    ?
_chemical_formula_moiety                 ?
_chemical_formula_structural             ?
_chemical_formula_analytical             ?
_chemical_formula_iupac                  ?
_chemical_formula_sum                    'Gd Cr O3'
_chemical_formula_weight                 ?
_chemical_melting_point                  ?
_chemical_compound_source                ?
_chemical_absolute_configuration         ?


_citation_journal_abbrev        ?
_citation_journal_volume        ?
_citation_page_first            ?
_citation_page_last             ?
_citation_article_id            ?
_citation_year                  ?
_citation_DOI                   ?

loop_
_citation_author_name
"Pascal Manuel"
"Dmitry Khalyavin"
"Fabio Orlandi"
"Laurent Chapon" 
"Wang Xueyun" 
"Sang Wook Cheong"

_temperature_atom_positions             .
_temperature_non-magn_atom_positions    .
_temperature_position_structure         .
_temperature_cell_parameters            .

_atomic_positions_source_database_code_ICSD  .
_atomic_positions_source_other               .

_transition_temperature     170
_experiment_temperature     20

loop_
_irrep_id
_irrep_dimension
_irrep_small_dimension
_irrep_direction_type
_irrep_action
_irrep_modes_number
_irrep_presence
mGM4+ 1 1 special primary 3 .

_exptl_crystal_magnetic_properties_details
;
NPD
Positional structure from refinement at 20 K using the parent space group
;

_active_magnetic_irreps_details
;
1k magnetic structure
k-maximal magnetic symmetry
Components along the a and b axis are not observed within the resolution of the experiment
;

_parent_space_group.name_H-M_alt  'P  n  m  a'
_parent_space_group.IT_number                       62
_parent_space_group.transform_Pp_abc  'a,b,c;0,0,0'

loop_
_parent_propagation_vector.id
_parent_propagation_vector.kxkykz
k1 [0 0 0]

_parent_space_group.child_transform_Pp_abc  'a,b,c;0,0,0'
_space_group_magn.transform_BNS_Pp_abc  'a,b,c;0,0,0'


_space_group_magn.number_BNS  62.448
_space_group_magn.name_BNS  "P  n'  m  a'  "
_space_group_magn.point_group_name  "m'm'm"
_space_group_magn.point_group_number  "8.4.27"
_cell_length_a                 5.52013(9)
_cell_length_b                 7.59296(13)
_cell_length_c                 5.30454(9)
_cell_angle_alpha              90.00000
_cell_angle_beta               90.00000
_cell_angle_gamma              90.00000

loop_
_space_group_symop_magn_operation.id
_space_group_symop_magn_operation.xyz
1 x,y,z,+1 
2 -x,y+1/2,-z,+1 
3 -x,-y,-z,+1 
4 x,-y+1/2,z,+1 
5 x+1/2,-y+1/2,-z+1/2,-1 
6 -x+1/2,-y,z+1/2,-1 
7 -x+1/2,y+1/2,z+1/2,-1 
8 x+1/2,y,-z+1/2,-1 

loop_
_space_group_symop_magn_centering.id
_space_group_symop_magn_centering.xyz
1 x,y,z,+1 

loop_
_atom_site_label
_atom_site_type_symbol
_atom_site_fract_x
_atom_site_fract_y
_atom_site_fract_z
_atom_site_occupancy
_atom_site_U_iso_or_equiv
Gd_1 Gd 0.05879 0.25000 -0.01500 1 -0.0015(6) 
Cr_1 Cr 0.00000 0.00000 0.50000 1 -0.0020(7) 
O1_1 O 0.4740(4) 0.25000 0.0947(5) 1 -0.0027(11)
O2_1 O 0.2977(3) 0.0498(2) 0.6990(4) 1 0.00572    

loop_
_atom_site_moment.label
_atom_site_moment.crystalaxis_x
_atom_site_moment.crystalaxis_y
_atom_site_moment.crystalaxis_z
_atom_site_moment.symmform
_atom_site_moment.magnitude
_atom_site_moment.spherical_azimuthal
_atom_site_moment.spherical_polar
Cr_1 0.0 0.0 2.359(18) Mx,My,Mz 2.359(18) ? ?


data_phase5K
_audit_creation_date            2024-05-16
_audit_creation_method          ?

_chemical_name_systematic
;
;
_chemical_name_common                    ?
_chemical_formula_moiety                 ?
_chemical_formula_structural             ?
_chemical_formula_analytical             ?
_chemical_formula_iupac                  ?
_chemical_formula_sum                    'Gd Cr O3'
_chemical_formula_weight                 ?
_chemical_melting_point                  ?
_chemical_compound_source                ?
_chemical_absolute_configuration         ?


_citation_journal_abbrev        ?
_citation_journal_volume        ?
_citation_page_first            ?
_citation_page_last             ?
_citation_article_id            ?
_citation_year                  ?
_citation_DOI                   ?

loop_
_citation_author_name
"Pascal Manuel"
"Dmitry Khalyavin"
"Fabio Orlandi"
"Laurent Chapon" 
"Wang Xueyun" 
"Sang Wook Cheong"

_temperature_atom_positions             .
_temperature_non-magn_atom_positions    .
_temperature_position_structure         .
_temperature_cell_parameters            .

_atomic_positions_source_database_code_ICSD  .
_atomic_positions_source_other               .

_transition_temperature     170
_experiment_temperature     5

loop_
_irrep_id
_irrep_dimension
_irrep_small_dimension
_irrep_direction_type
_irrep_action
_irrep_modes_number
_irrep_presence
mGM4+ 1 1 special primary 3 .
mGM2+ 1 1 special primary 3 .

_exptl_crystal_magnetic_properties_details
;
NPD
Spin reorientation transition, the mGM4+ irreps is present also at higher temperature
The Cr sublattice induces a polarized moment on the Gd sublattice along the a axis
Positional structure from refinement at 20 K using the parent space group
;

_active_magnetic_irreps_details
;
1k magnetic structure
2 active irreps
not k-maximal magnetic symmetry
;

_parent_space_group.name_H-M_alt  'P  n  m  a'
_parent_space_group.IT_number                       62
_parent_space_group.transform_Pp_abc  'a,b,c;0,0,0'

loop_
_parent_propagation_vector.id
_parent_propagation_vector.kxkykz
k1 [0 0 0]

_parent_space_group.child_transform_Pp_abc  '-c,-a,b+c;0,0,0'
_space_group_magn.transform_BNS_Pp_abc  'a,b,c;0,0,0'

_space_group_magn.number_BNS  14.79
_space_group_magn.name_BNS  "P  2_1'/c'  "
_space_group_magn.point_group_name  "2'/m'"
_space_group_magn.point_group_number  "5.5.16"
_cell_length_a                 5.30453
_cell_length_b                 5.52033
_cell_length_c                 9.26231
_cell_angle_alpha              90.00000
_cell_angle_beta               124.93874
_cell_angle_gamma              90.00000

loop_
_space_group_symop_magn_operation.id
_space_group_symop_magn_operation.xyz
1 x,y,z,+1 
2 -x,-y,-z,+1 
3 -x,y+1/2,-z+1/2,-1 
4 x,-y+1/2,z+1/2,-1 

loop_
_space_group_symop_magn_centering.id
_space_group_symop_magn_centering.xyz
1 x,y,z,+1 

loop_
_atom_site_label
_atom_site_type_symbol
_atom_site_fract_x
_atom_site_fract_y
_atom_site_fract_z
_atom_site_occupancy
Gd_1 Gd 0.26500 -0.05879 0.25000 1
Cr_1 Cr 0.50000 0.00000 0.00000 1
Cr_2 Cr 0.00000 0.00000 0.50000 1
O1_1 O 0.15440 0.52610 0.25000 1
O2_1 O 0.35080 0.70200 0.04990 1
O2_2 O 0.24900 0.29800 0.54990 1

loop_
_atom_site_moment.label
_atom_site_moment.crystalaxis_x
_atom_site_moment.crystalaxis_y
_atom_site_moment.crystalaxis_z
_atom_site_moment.symmform
_atom_site_moment.magnitude
_atom_site_moment.spherical_azimuthal
_atom_site_moment.spherical_polar
Gd_1 0.0 -0.53(4) 0.0 Mx,My,Mz -0.53(4) ? ?
Cr_1 0.309(13) 0.0 2.51(4) Mx,My,Mz 2.35(4) ? ?
Cr_2 -0.309(13) 0.0 -2.51(4) Mx,My,Mz 2.35(4) ? ?


data_phase1pt5K
_audit_creation_date            2024-05-16
_audit_creation_method          ?

_chemical_name_systematic
;
;
_chemical_name_common                    ?
_chemical_formula_moiety                 ?
_chemical_formula_structural             ?
_chemical_formula_analytical             ?
_chemical_formula_iupac                  ?
_chemical_formula_sum                    'Gd Cr O3'
_chemical_formula_weight                 ?
_chemical_melting_point                  ?
_chemical_compound_source                ?
_chemical_absolute_configuration         ?


_citation_journal_abbrev        ?
_citation_journal_volume        ?
_citation_page_first            ?
_citation_page_last             ?
_citation_article_id            ?
_citation_year                  ?
_citation_DOI                   ?

loop_
_citation_author_name
"Pascal Manuel"
"Dmitry Khalyavin"
"Fabio Orlandi"
"Laurent Chapon" 
"Wang Xueyun" 
"Sang Wook Cheong"

_temperature_atom_positions             .
_temperature_non-magn_atom_positions    .
_temperature_position_structure         .
_temperature_cell_parameters            .

_atomic_positions_source_database_code_ICSD  .
_atomic_positions_source_other               .

_transition_temperature     2.4
_experiment_temperature     1.5

loop_
_irrep_id
_irrep_dimension
_irrep_small_dimension
_irrep_direction_type
_irrep_action
_irrep_modes_number
_irrep_presence
mGM4+ 1 1 special primary 3 .
mGM2+ 1 1 special primary 3 .
mM1   4 2 special primary 6 .
mM2   4 2 special primary 6 .

_exptl_crystal_magnetic_properties_details
;
NPD
Transition driven by the Gd ordering with the mM1 and mM2 irreps
The magnetic order parameter induces a ferroelectric distortion as secondary order parameter. The latter transform as the GM4- irreps of the parent Pnma space group.
The combination of all irreps reduce the symmetry to P1.
;

_active_magnetic_irreps_details
;
2k magnetic structure
4 active irreps
not k-maximal magnetic symmetry
;

_parent_space_group.name_H-M_alt  'P  n  m  a'
_parent_space_group.IT_number                       62
_parent_space_group.transform_Pp_abc  'a,b,c;0,0,0'

_cell_modulation_dimension               1

loop_
_cell_wave_vector_seq_id
_cell_wave_vector_x
_cell_wave_vector_y
_cell_wave_vector_z
1 0.080000 0.320000 0.000000

_parent_space_group.child_transform_Pp_abc  'c,a,b;0,0,0'

_space_group.magn_ssg_name  P1(abg)s
_space_group.magn_point_group_name  ?
_space_group.magn_point_group_number  ?
_cell_length_a                 5.3045
_cell_length_b                 5.5203
_cell_length_c                 7.5929
_cell_angle_alpha              90
_cell_angle_beta               90
_cell_angle_gamma              90

loop_
_space_group_symop_magn_ssg_operation.id
_space_group_symop_magn_ssg_operation.algebraic
1 x1,x2,x3,x4,+1

loop_
_space_group_symop_magn_ssg_centering.id
_space_group_symop_magn_ssg_centering.algebraic
1 x1,x2,x3,x4,+1

loop_
_atom_site_label
_atom_site_type_symbol
_atom_site_fract_x
_atom_site_fract_y
_atom_site_fract_z
_atom_site_occupancy
Gd_1_1 Gd -0.015 0.05879 0.25 2
Gd_1_2 Gd 0.015 -0.05879 0.75 2
Gd_2_1 Gd 0.515 0.55879 0.25 2
Gd_2_2 Gd -0.515 -0.55879 0.75 2
Cr_1_1 Cr 0.5 0 0 2
Cr_1_2 Cr -0.5 0 0.5 2
Cr_2_1 Cr 0 0.5 0.5 2
Cr_2_2 Cr 0 -0.5 1 2
O1_1_1 O 0.0956 0.4739 0.25 2
O1_1_2 O -0.0956 -0.4739 0.75 2
O1_2_1 O 0.4044 -0.0261 0.25 2
O1_2_2 O -0.4044 0.0261 0.75 2
O2_1_1 O 0.6991 0.298 0.0499 2
O2_1_2 O -0.6991 -0.298 0.5499 2
O2_2_1 O 0.8009 0.798 0.4501 2
O2_2_2 O -0.8009 -0.798 0.9501 2
O2_3_1 O 0.3009 0.702 -0.0499 2
O2_3_2 O -0.3009 -0.702 0.4501 2
O2_4_1 O 0.1991 0.202 0.5499 2
O2_4_2 O -0.1991 -0.202 1.0499 2


loop_
_atom_site_moment.label
_atom_site_moment.crystalaxis_x
_atom_site_moment.crystalaxis_y
_atom_site_moment.crystalaxis_z
_atom_site_moment.symmform
_atom_site_moment.magnitude
_atom_site_moment.spherical_azimuthal
_atom_site_moment.spherical_polar
Gd_1_1 0 1.07 0 Mx,My,Mz 1.07 ? ?
Gd_1_2 0 1.07 0 Mx,My,Mz 1.07 ? ?
Gd_2_1 0 -1.07 0 Mx,My,Mz 1.07 ? ?
Gd_2_2 0 -1.07 0 Mx,My,Mz 1.07 ? ?
Cr_1_1 1.641 0 1.92 Mx,My,Mz 2.35 ? ?
Cr_1_2 -1.64 0 -1.92 Mx,My,Mz 2.35 ? ?
Cr_2_1 1.64 0 1.94 ? Mx,My,Mz 2.35 ?
Cr_2_2 -1.64 0 -1.92 Mx,My,Mz 2.35 ? ?

loop_
_atom_site_Fourier_wave_vector.seq_id
_atom_site_Fourier_wave_vector.q1_coeff
1 1

loop_
_atom_site_moment_Fourier.atom_site_label
_atom_site_moment_Fourier.axis
_atom_site_moment_Fourier.wave_vector_seq_id
_atom_site_moment_Fourier_param.cos
_atom_site_moment_Fourier_param.sin
_atom_site_moment_Fourier_param.cos_symmform
_atom_site_moment_Fourier_param.sin_symmform
Gd_1_1 x 1 0 4.7 ? ?
Gd_1_1 y 1 0 0 ? ?
Gd_1_1 z 1 2.2 0 ? ?
Gd_1_2 x 1 0 4.7 ? ?
Gd_1_2 y 1 0 0 ? ?
Gd_1_2 z 1 2.2 0 ? ?
Gd_2_1 x 1 -4.7 0 ? ?
Gd_2_1 y 1 0 0 ? ?
Gd_2_1 z 1 0 -2.2 ? ?
Gd_2_2 x 1 4.7 0 ? ?
Gd_2_2 y 1 0 0 ? ?
Gd_2_2 z 1 0 2.2 ? ?
Cr_1_1 x 1 0 0 ? ?
Cr_1_1 y 1 0 0 ? ?
Cr_1_1 z 1 0 0 ? ?
Cr_1_2 x 1 0 0 ? ?
Cr_1_2 y 1 0 0 ? ?
Cr_1_2 z 1 0 0 ? ?
Cr_2_1 x 1 0 0 ? ?
Cr_2_1 y 1 0 0 ? ?
Cr_2_1 z 1 0 0 ? ?
Cr_2_2 x 1 0 0 ? ?
Cr_2_2 y 1 0 0 ? ?
Cr_2_2 z 1 0 0 ? ?
